# Supplementary material for: Effects of Cervical Rotatory Manipulation (CRM) on Carotid Atherosclerosis Plaque in Vulnerability: A Histological and Immunohistochemical Study Using Animal Model
Source: Biomed Res Int. 2019 Feb 4;2019:3793840. doi: 10.1155/2019/3793840 (PMC6378770; doi:10.1155/2019/3793840)
Supplement: Supplementary Materials — Initial data of rabbit carotid stenosis rate, the serum level of hs-CRP, the serum level of Lp-PLA2, and the ratio of collagen fiber, MVD, and IOD in the present study. [file 3793840.f1.xlsx]

## Sheet: Initial Data
Number	Group	Stenosis Rate		Inflamation		Histopathology	Immunochemistry
		Before CRM (%)	After CRM (%)	hs-CRP (μg/ml)	Lp-Pla2 (ng/ml)	Ratio of Collagen/Masson stains (%)	MVD/CD34 stains (N/mm2)	IOD/CD68 stains
1	CAS-CRM	77	76	4.052	20.413	19.4881	30.4317	0.00114
2	CAS-CRM	90	91	5.435	16.402	32.094	25.5736	0.00331
3	CAS-CRM	96	95	6.324	15.797	35.7452	18.322	0.00396
4	CAS-CRM	85	83	6.143	18.439	59.5477	14.7568	0.00492
5	CAS-CRM	70	70	5.443	7.87	16.6431	30.6393	0.00162
6	CAS-CRM	76	75	5.411	23.819	30.5876	30.8271	0.00285
7	CAS-CRM	81	78	4.678	24.679	65.3767	16.6467	0.00282
8	CAS-CRM	96	95	5.647	21.655	23.0165	20.277	0.00214
9	CAS	91	93	3.832	15.701	67.1582	7.34474	6.6e-05
10	CAS	92	96	4.564	23.055	35.3081	9.05657	9.8e-05
11	CAS	78	83	5.11	20.413	72.1129	18.2943	0.000528
12	CAS	71	76	4.54	21.687	25.8217	14.9217	0.00065
13	CAS	94	97	4.89	25.061	63.0031	19.298	0.00178
14	CAS	86	78	5.907	8.507	46.5577	0	0.000771
15	CAS	72	71	3.538	10.258	45.9254	4.67603	0.000641
16	CAS	70	73	5.809	11.69	39.4599	37.098	0.000684
17	CAS	71	75	2.552	13.696	73.1271	7.32995	0.000633
18	CAS	96	98	3.121	22.769	85.1377	11.6318	0.000322
19	Normal-CRM	N/A	N/A	3.62	10.353	N/A	N/A	N/A
20	Normal-CRM	N/A	N/A	2.864	7.647	N/A	N/A	N/A
21	Normal-CRM	N/A	N/A	3.198	11.754	N/A	N/A	N/A
22	Normal-CRM	N/A	N/A	2.456	7.026	N/A	N/A	N/A
23	Normal-CRM	N/A	N/A	1.969	9.332	N/A	N/A	N/A
24	Normal-CRM	N/A	N/A	2.342	8.29	N/A	N/A	N/A
25	Normal-CRM	N/A	N/A	2.024	9.261	N/A	N/A	N/A
26	Normal-CRM	N/A	N/A	2.574	7.539	N/A	N/A	N/A
27	Normal-CRM	N/A	N/A	1.908	12.314	N/A	N/A	N/A
28	Normal-CRM	N/A	N/A	1.796	12.747	N/A	N/A	N/A
29	Blank-control	N/A	N/A	3.165	7.366	N/A	N/A	N/A
30	Blank-control	N/A	N/A	1.928	9.848	N/A	N/A	N/A
31	Blank-control	N/A	N/A	2.856	10.753	N/A	N/A	N/A
32	Blank-control	N/A	N/A	1.948	9.973	N/A	N/A	N/A
33	Blank-control	N/A	N/A	2.137	7.427	N/A	N/A	N/A
34	Blank-control	N/A	N/A	2.05	10.184	N/A	N/A	N/A
35	Blank-control	N/A	N/A	1.718	9.254	N/A	N/A	N/A
36	Blank-control	N/A	N/A	1.888	11.644	N/A	N/A	N/A
37	Blank-control	N/A	N/A	1.697	10.056	N/A	N/A	N/A
38	Blank-control	N/A	N/A	2.026	10.042	N/A	N/A	N/A

## Sheet: Statistical Analysis
Stenosis Rate
		Descriptive
	Group	N	Mean	Std. Deviation	Std. Error	Minimum	Maximum
	CAS-CRM (Before CRM)	8	83.81	9.64	3.408	70	96
	CAS-CRM (After CRM)	8	82.88	9.7	3.43	70	95
	CAS (Before CRM)	10	82.08	10.61	3.357	70	96
	CAS (After CRM)	10	84	10.86	3.435	71	98
	Paired Samples T test
		Paired Differences					t	df	Sig. (2-tailed)
	Group	Mean	Std. Deviation	Std. Error Mean	95% Confidence Interval of the Difference
					Lower	Upper
	CAS-CRM Pair 1 Before-After	0.935	1.268	0.448	-0.126	1.995	2.085	7	0.076
	CAS Pair 2 Before-After	-1.922	3.877	1.228	-4.695	0.852	-1.567	9	1.151
	Independent Samples t Test
			Levene's Test for Equality of Variances		t-test for Equality of Means
			F	Sig.	t	df	Sig. (2-tailed)	Mean Difference	Std. Error Difference	95% Confidence Interval of the Difference
										Lower	Upper
	Stenosi rate before CRM	Equal variances assumed	0.793	0.387	0.358	16	0.725	1.732	4.838	-8.524	11.988
		Equal variances not assumed			0.362	15.687	0.722	1.732	4.783	-8.425	11.888
	Stenosi rate after CRM	Equal variances assumed	0.571	0.461	-0.229	16	0.822	-1.125	4.919	-11.554	9.304
		Equal variances not assumed			-0.232	15.756	0.82	-1.125	4.854	-11.429	9.179
hs-CRP	Two way factorial ANOVA
	Descriptive
	Group	Variable A (CAS modeling)	Variable B (CRM)				95% Confidence Interval
				N	Mean	Std. Deviation	Lower Bound	Upper Bound
	CAS-CRM	yes	yes	8	5.39	0.74	4.836	5.947
	CAS	yes	no	10	4.39	1.11	3.889	4.883
	Normal-CRM	no	yes	10	2.48	0.6	1.978	2.972
	Blank-control	no	no	10	2.14	0.48	1.644	2.638
	Tests of Between-Subjects Effects
	Dependent Variable: hs_CRP
	Source	Type III Sum of Squares	df	Mean Square	F	Sig.
	Corrected Model	65.445a	3	21.815	36.487	9.83361e-11
	Intercept	487.523	1	487.523	815.414	2.40708e-25
	Variable A (CAS modeling)	62.6849	1	62.6849	104.845	6.34333e-12
	Variable B (CRM)	4.2196	1	4.2196	7.05755	0.0119333
	Variable A * Variable B (intereaction)	1.06096	1	1.06096	1.77453	0.191683
	Error	20.3281	34	0.597884
	Total	552.395	38
	Corrected Total	85.773	37
	a. R Squared = .763 (Adjusted R Squared = .742)
	Pairwise Comparisons
	Dependent Variable: hs_CRP
	Variable A (CAS modeling)	(I) [Variable B (CRM)]	(J) [Variable B (CRM)]	Mean Difference (I-J)	Std. Error	Sig.b	95% Confidence Interval for Differenceb
							Lower Bound	Upper Bound
	no	no	yes	-0.333827	0.345799	0.341172	-1.03658	0.368921
		yes	no	0.333827	0.345799	0.341172	-0.368921	1.03658
	yes	no	yes	-1.005*	0.366775	0.00969255	-1.7507	-0.259948
		yes	no	1.005*	0.366775	0.00969255	0.259948	1.7507
	Based on estimated marginal means
	*. The mean difference is significant at the 0.05 level.
	b. Adjustment for multiple comparisons: Bonferroni.
	Pairwise Comparisons
	Dependent Variable: hs_CRP
	Variable B (CRM)	(I) [Variable A (CAS modeling)]	(J) [Variable A (CAS modeling)]	Mean Difference (I-J)	Std. Error	Sig.b	95% Confidence Interval for Differenceb
							Lower Bound	Upper Bound
	no	no	yes	-2.245*	0.345799	1.99087e-07	-2.94775	-1.54225
		yes	no	2.245*	0.345799	1.99087e-07	1.54225	2.94775
	yes	no	yes	-2.916*	0.366775	2.90201e-09	-3.66188	-2.17112
		yes	no	2.916*	0.366775	2.90201e-09	2.17112	3.66188
	Based on estimated marginal means
	*. The mean difference is significant at the 0.05 level.
	b. Adjustment for multiple comparisons: Bonferroni.
lp-PLA2	Two way factorial ANOVA
	Descriptive
	Group	Variable A (CAS modeling)	Variable B (CRM)				95% Confidence Interval
				N	Mean	Std. Deviation	Lower Bound	Upper Bound
	CAS-CRM	yes	yes	8	18.63	5.41	15.6511	21.6174
	CAS	yes	no	10	17.28	6.02	14.6155	19.9519
	Normal-CRM	no	yes	10	9.63	2.08	6.95823	12.2946
	Blank-control	no	no	10	9.65	1.34	6.98644	12.3228
	Tests of Between-Subjects Effects
	Dependent Variable: lp_PLA2
	Source	Type III Sum of Squares	df	Mean Square	F	Sig.
	Corrected Model	651.889a	3	217.296	12.606	1.06525e-05
	Intercept	7169.23	1	7169.23	415.909	1.20532e-20
	Variable A (CAS modeling)	651.266	1	651.266	37.782	5.55871e-07
	Variable B (CRM)	4.11433	1	4.11433	0.238685	0.628294
	Variable A * Variable B (intereaction)	4.47287	1	4.47287	0.259485	0.613765
	Error	586.075	34	17.2375
	Total	8210.01	38
	Corrected Total	1237.96	37
	a. R Squared = .527 (Adjusted R Squared = .485)
	Pairwise Comparisons
	Dependent Variable: lp_PLA2
	Variable A (CAS modeling)	(I) [Variable B (CRM)]	(J) [Variable B (CRM)]	Mean Difference (I-J)	Std. Error	Sig.a	95% Confidence Interval for Differencea
							Lower Bound	Upper Bound
	no	no	xuanzhuan	0.0282069	1.85674	0.987968	-3.74515	3.80156
		yes	wu	-0.0282069	1.85674	0.987968	-3.80156	3.74515
	yes	no	xuanzhuan	-1.35055	1.96937	0.497504	-5.3528	2.6517
		yes	wu	1.35055	1.96937	0.497504	-2.6517	5.3528
	Based on estimated marginal means
	a. Adjustment for multiple comparisons: Bonferroni.
	Pairwise Comparisons
	Dependent Variable: lp_PLA2
	Variable B (CRM)	(I) [Variable A (CAS modeling)]	(J) [Variable A (CAS modeling)]	Mean Difference (I-J)	Std. Error	Sig.b	95% Confidence Interval for Differenceb
							Lower Bound	Upper Bound
	no	no	yes	-7.629*	1.85674	0.000236764	-11.4025	-3.85574
		yes	no	7.629*	1.85674	0.000236764	3.85574	11.4025
	yes	no	yes	-9.008*	1.96937	6.08543e-05	-13.0101	-5.0056
		yes	no	9.008*	1.96937	6.08543e-05	5.0056	13.0101
	Based on estimated marginal means
	*. The mean difference is significant at the 0.05 level.
	b. Adjustment for multiple comparisons: Bonferroni.
Ratio of collagen	Independent Samples t test
Masson	Descriptive
	Group		N	Mean		Std. Deviation	Minimum	Maximum
			Statistic	Statistic	Std. Error	Statistic	Statistic	Statistic
	CAS-CRM	Ratio	8	35.3124	6.37269	18.0247	16.6431	65.3767
		Valid N (listwise)	8
	CAS	Ratio	10	55.3612	6.12332	19.3636	25.8217	85.1377
		Valid N (listwise)	10
	Independent Samples Test
			Levene's Test for Equality of Variances		t-test for Equality of Means
			F	Sig.	t	df	Sig. (2-tailed)	Mean Difference	Std. Error Difference	95% Confidence Interval of the Difference
										Lower	Upper
	Ratio of collagen	Equal variances assumed	0.495651	0.491537	-2.24947	16	0.0389135	-20.0488	8.91268	-38.9429	-1.15481
		Equal variances not assumed			-2.26854	15.5699	0.0379035	-20.0488	8.83777	-38.8262	-1.27147
MVD	Independent Samples t test
CD34	Descriptive Statistics
	Group		N	Mean		Std. Deviation	Minimum	Maximum
			Statistic	Statistic	Std. Error	Statistic	Statistic	Statistic
	CAS-CRM	MVD	8	23.4343	2.38141	6.73564	14.7568	30.8271
		Valid N (listwise)	8
	CAS	MVD	10	12.9651	3.28622	10.3919	0	37.098
		Valid N (listwise)	10
	Independent Samples Test
			Levene's Test for Equality of Variances		t-test for Equality of Means
			F	Sig.	t	df	Sig. (2-tailed)	Mean Difference	Std. Error Difference	95% Confidence Interval of the Difference
										Lower	Upper
	MVD	Equal variances assumed	0.42453	0.523935	2.45848	16	0.0257319	10.4692	4.25838	1.4418	19.4965
		Equal variances not assumed			2.57965	15.4548	0.0205642	10.4692	4.05837	1.84107	19.0972
IOD	Independent Samples t test
CD68	Descriptive Statistics
	Group		N	Mean		Std. Deviation	Minimum	Maximum
			Statistic	Statistic	Std. Error	Statistic	Statistic	Statistic
	CAS-CRM	IOD	8	0.002845	0.000436512	0.00123464	0.00114	0.00492
		Valid N (listwise)	8
	CAS	IOD	10	0.00061727	0.000150957	0.000477369	6.58e-05	0.00178
		Valid N (listwise)	10
	Independent Samples Test
			Levene's Test for Equality of Variances		t-test for Equality of Means
			F	Sig.	t	df	Sig. (2-tailed)	Mean Difference	Std. Error Difference	95% Confidence Interval of the Difference
										Lower	Upper
	IOD	Equal variances assumed	5.3479	0.0343856	5.26702	16	7.66917e-05	0.00222773	0.000422958	0.0013311	0.00312436
		Equal variances not assumed			4.8232	8.67792	0.00104545	0.00222773	0.000461878	0.00117695	0.00327851
